# Supplementary material for: The position of the Azeliinae in the Muscidae (Diptera) based on musculature of the male terminalia
Source: Zookeys. 2020 Oct 12;975:87–110. doi: 10.3897/zookeys.975.55502 (PMC7572540; doi:10.3897/zookeys.975.55502)
Supplement: XML Treatment for Drymeia firthiana [file zookeys.975.55502-treatment1.xml]

<!DOCTYPE tp:taxon-treatment
  PUBLIC "-//TaxonX//DTD Taxonomic Treatment Publishing DTD v0 20100105//EN" "tax-treatment-NSO.dtd">
<tp:taxon-treatment xmlns:tp="http://www.plazi.org/taxpub"><tp:treatment-meta><kwd-group><label>Taxon classification</label><kwd><named-content xmlns:xlink="http://www.w3.org/1999/xlink" content-type="kingdom">Animalia</named-content></kwd><kwd><named-content xmlns:xlink="http://www.w3.org/1999/xlink" content-type="order">Diptera</named-content></kwd><kwd><named-content xmlns:xlink="http://www.w3.org/1999/xlink" content-type="family">Muscidae</named-content></kwd></kwd-group><mixed-citation publication-type="journal"><person-group><name><surname>Sorokina</surname><given-names>Vera S.</given-names></name><name><surname>Ovtshinnikova</surname><given-names>Olga G.</given-names></name></person-group><article-title>The position of the <tp:taxon-name><tp:taxon-name-part taxon-name-part-type="subfamily">Azeliinae</tp:taxon-name-part></tp:taxon-name> in the <tp:taxon-name><tp:taxon-name-part taxon-name-part-type="family">Muscidae</tp:taxon-name-part></tp:taxon-name> (<tp:taxon-name><tp:taxon-name-part taxon-name-part-type="order">Diptera</tp:taxon-name-part></tp:taxon-name>) based on musculature of the male terminalia</article-title><source>Zookeys</source><day>12</day><month>10</month><year>2020</year><volume>975</volume><fpage>87</fpage><lpage>110</lpage><pub-id pub-id-type="doi">10.3897/zookeys.975.55502</pub-id></mixed-citation></tp:treatment-meta><tp:nomenclature><tp:taxon-name><object-id xmlns:xlink="http://www.w3.org/1999/xlink" content-type="arpha" xlink:type="simple">1FCD2321-A12A-5327-ACF1-9253F92FEF69</object-id>
                <tp:taxon-name-part taxon-name-part-type="genus" reg="Drymeia">Drymeia</tp:taxon-name-part>
                <tp:taxon-name-part taxon-name-part-type="species" reg="firthiana">firthiana</tp:taxon-name-part>
              </tp:taxon-name><tp:taxon-authority>(Huckett, 1965)</tp:taxon-authority><xref ref-type="fig" rid="F1">Figures 1</xref><xref ref-type="fig" rid="F2">, 2</xref><xref ref-type="fig" rid="F3">, 3</xref><xref ref-type="fig" rid="F4">, 4</xref><xref ref-type="fig" rid="F9">, 9</xref></tp:nomenclature><tp:treatment-sec sec-type="material" id="SECID0EK3AE"><title>Material examined.</title><p>10 males, Russia, Altai Republic, Kosh-Agach district, 8 km NE Maitobe Mt., 2420 m, <named-content xmlns:xlink="http://www.w3.org/1999/xlink" content-type="dwc:verbatimCoordinates" xlink:type="simple"><named-content content-type="geo-json" specific-use="{&#34;type&#34;:&#34;Point&#34;,&#34;coordinates&#34;:[87.716667,49.566667]}" id="NCID0ET3AE" xlink:type="simple">49°34'N, 87°43'E</named-content></named-content>, pan traps, 7–10.vii.2006, leg. V. Sorokina.</p></tp:treatment-sec><tp:treatment-sec sec-type="description" id="SECID0EY3AE"><title>Description.</title><p><bold><italic>Abdominal segments</italic>.</bold> Sternite I reduced to narrow band, tergites I and II fused. Segments III and IV and tergite V not modified; sternite V enlarged, with wide median notch.</p><p><bold><italic>Pregenital segments</italic></bold> (Fig. <xref ref-type="fig" rid="F1">1</xref>). Tergite VI reduced to long narrow sclerotized band. Sternite VI positioned under sternite V, reduced in size, represented by short, narrow, wavy sclerite; remainder of sternite VI desclerotized. Sternite VII long, narrow, positioned on left side of body, dilated at articulation with syntergosternite VII + VIII; ventrally connected to desclerotized left margins of sternite VI; laterally connected to syntergosternite VII + VIII. Syntergosternite relatively wide, positioned dorsally; left end wider than right end and connected to sternite VII, right end free; posterior margin extended to epandrium.</p><fig id="F1" position="float" orientation="portrait"><object-id xmlns:xlink="http://www.w3.org/1999/xlink" content-type="doi" xlink:type="simple">10.3897/zookeys.975.55502.figure1</object-id><object-id xmlns:xlink="http://www.w3.org/1999/xlink" content-type="arpha" xlink:type="simple">5CEEE82A-D053-56EA-8B90-7B4F00BA24FB</object-id><label>Figure 1.</label><caption><p><italic><tp:taxon-name><tp:taxon-name-part taxon-name-part-type="genus" reg="Drymeia">Drymeia</tp:taxon-name-part> <tp:taxon-name-part taxon-name-part-type="species" reg="firthiana">firthiana</tp:taxon-name-part></tp:taxon-name></italic> (Huckett, 1965). Male pregenital segments, inner view. Upper <tp:taxon-name><tp:taxon-name-part taxon-name-part-type="genus" reg="Tergosternal"/><tp:taxon-name-part taxon-name-part-type="species" reg="muscles">muscles</tp:taxon-name-part></tp:taxon-name><abbrev xmlns:xlink="http://www.w3.org/1999/xlink" xlink:title="intersegmental sternal muscles" id="ABBRID0EK5AE" xlink:type="simple">ISM</abbrev> 5 removed left and lower <tp:taxon-name><tp:taxon-name-part taxon-name-part-type="genus" reg="Tergosternal"/><tp:taxon-name-part taxon-name-part-type="species" reg="muscles">muscles</tp:taxon-name-part></tp:taxon-name><abbrev xmlns:xlink="http://www.w3.org/1999/xlink" xlink:title="intersegmental sternal muscles" id="ABBRID0EX5AE" xlink:type="simple">ISM</abbrev> 5 removed right.</p></caption><graphic xmlns:xlink="http://www.w3.org/1999/xlink" xlink:href="zookeys-975-087-g001.jpg" position="float" orientation="portrait" xlink:type="simple" id="oo_462754.jpg"><uri content-type="original_file" xlink:type="simple">https://binary.pensoft.net/fig/462754</uri></graphic></fig><p><bold><italic>Genitalia</italic>.</bold> Hypandrium in form of concave plate, V-shaped (Fig. <xref ref-type="fig" rid="F2">2A</xref>); lateral arms of hypandrium articulated with surstyli and epandrium. Pregonites and postgonites present; pregonites larger than postgonites, tapered apically, and longer phallapodeme (Figs <xref ref-type="fig" rid="F2">2B</xref>, <xref ref-type="fig" rid="F9">9B</xref>). Phallus comprises epiphallus and distiphallus, basiphallus inconspicuous, either absent or fused with distiphallus. Phallapodeme long, articulated with phallus. Epiphallus well-developed, shaped as long and distally rounded plate. Distiphallus large, as long as pregonite, expanded distally, broadly articulated with epiphallus. Ejaculatory apodeme concave-shaped plate. Epandrium hemispherical, with large posteromedian notch (Fig. <xref ref-type="fig" rid="F3">3</xref>). Cerci large, wide, fused for a considerable length; each cercus with distal semicircular apical notch and well-formed process (Fig. <xref ref-type="fig" rid="F3">3B</xref>). Surstylus well-developed, wide, expanded and rounded apically, bent inward, with small process. Cercus approximately as long as surstylus. Subepandrial sclerite present as two long, quite wide, medially not connected plates, as long as length of surstyli and merging with them (Figs <xref ref-type="fig" rid="F4">4</xref>, <xref ref-type="fig" rid="F9">9F</xref>).</p><fig id="F2" position="float" orientation="portrait"><object-id xmlns:xlink="http://www.w3.org/1999/xlink" content-type="doi" xlink:type="simple">10.3897/zookeys.975.55502.figure2</object-id><object-id xmlns:xlink="http://www.w3.org/1999/xlink" content-type="arpha" xlink:type="simple">F458C010-BD00-5AD5-9E88-7586C01144DF</object-id><label>Figure 2.</label><caption><p>Male genitalia of <italic><tp:taxon-name><tp:taxon-name-part taxon-name-part-type="genus" reg="Drymeia">Drymeia</tp:taxon-name-part> <tp:taxon-name-part taxon-name-part-type="species" reg="firthiana">firthiana</tp:taxon-name-part></tp:taxon-name></italic> (Huckett, 1965) <bold>A</bold> hypandrium, inner view <bold>B</bold> aedeagal complex, lateral view.</p></caption><graphic xmlns:xlink="http://www.w3.org/1999/xlink" xlink:href="zookeys-975-087-g002.jpg" position="float" orientation="portrait" xlink:type="simple" id="oo_462755.jpg"><uri content-type="original_file" xlink:type="simple">https://binary.pensoft.net/fig/462755</uri></graphic></fig><p><bold><italic>Thoracic <tp:taxon-name><tp:taxon-name-part taxon-name-part-type="genus" reg="Tergosternal"/><tp:taxon-name-part taxon-name-part-type="species" reg="muscles">muscles</tp:taxon-name-part></tp:taxon-name></italic></bold>. Paired symmetrical conical <tp:taxon-name><tp:taxon-name-part taxon-name-part-type="genus" reg="Tergosternal"/><tp:taxon-name-part taxon-name-part-type="species" reg="muscles">muscles</tp:taxon-name-part></tp:taxon-name> extend from thorax to lateromedian parts of tergite I + II, and also straight <tp:taxon-name><tp:taxon-name-part taxon-name-part-type="genus" reg="Tergosternal"/><tp:taxon-name-part taxon-name-part-type="species" reg="muscles">muscles</tp:taxon-name-part></tp:taxon-name> extend from thorax to basal parts of sternite II.</p><fig id="F3" position="float" orientation="portrait"><object-id xmlns:xlink="http://www.w3.org/1999/xlink" content-type="doi" xlink:type="simple">10.3897/zookeys.975.55502.figure3</object-id><object-id xmlns:xlink="http://www.w3.org/1999/xlink" content-type="arpha" xlink:type="simple">75CFC4B2-32FE-5277-A012-3D5E0005F3B6</object-id><label>Figure 3.</label><caption><p>Male genitalia of <italic><tp:taxon-name><tp:taxon-name-part taxon-name-part-type="genus" reg="Drymeia">Drymeia</tp:taxon-name-part> <tp:taxon-name-part taxon-name-part-type="species" reg="firthiana">firthiana</tp:taxon-name-part></tp:taxon-name></italic> (Huckett, 1965) <bold>A</bold> genitalia, lateral view <bold>B</bold> epandrial complex, dorsal view.</p></caption><graphic xmlns:xlink="http://www.w3.org/1999/xlink" xlink:href="zookeys-975-087-g003.jpg" position="float" orientation="portrait" xlink:type="simple" id="oo_462756.jpg"><uri content-type="original_file" xlink:type="simple">https://binary.pensoft.net/fig/462756</uri></graphic></fig><p><bold><italic>Abdominal <tp:taxon-name><tp:taxon-name-part taxon-name-part-type="genus" reg="Tergosternal"/><tp:taxon-name-part taxon-name-part-type="species" reg="muscles">muscles</tp:taxon-name-part></tp:taxon-name></italic></bold> (Fig. <xref ref-type="fig" rid="F1">1</xref>): <abbrev xmlns:xlink="http://www.w3.org/1999/xlink" xlink:title="intersegmental tergal muscles" id="ABBRID0ESDAG" xlink:type="simple">ITM</abbrev> 2–<abbrev xmlns:xlink="http://www.w3.org/1999/xlink" xlink:title="intersegmental tergal muscles" id="ABBRID0EWDAG" xlink:type="simple">ITM</abbrev> 4, <abbrev xmlns:xlink="http://www.w3.org/1999/xlink" xlink:title="intersegmental tergal muscles" id="ABBRID0E1DAG" xlink:type="simple">ITM</abbrev> 5a, <abbrev xmlns:xlink="http://www.w3.org/1999/xlink" xlink:title="intersegmental tergal muscles" id="ABBRID0E5DAG" xlink:type="simple">ITM</abbrev> 5b, <abbrev xmlns:xlink="http://www.w3.org/1999/xlink" xlink:title="intersegmental sternal muscles" id="ABBRID0ECEAG" xlink:type="simple">ISM</abbrev> 2–<abbrev xmlns:xlink="http://www.w3.org/1999/xlink" xlink:title="intersegmental sternal muscles" id="ABBRID0EGEAG" xlink:type="simple">ISM</abbrev> 5, <abbrev xmlns:xlink="http://www.w3.org/1999/xlink" xlink:title="tergosternal muscles" id="ABBRID0EKEAG" xlink:type="simple">TSM</abbrev> 1–<abbrev xmlns:xlink="http://www.w3.org/1999/xlink" xlink:title="tergosternal muscles" id="ABBRID0EOEAG" xlink:type="simple">TSM</abbrev> 5. Flat, very short <tp:taxon-name><tp:taxon-name-part taxon-name-part-type="genus" reg="Tergosternal"/><tp:taxon-name-part taxon-name-part-type="species" reg="muscles">muscles</tp:taxon-name-part></tp:taxon-name><abbrev xmlns:xlink="http://www.w3.org/1999/xlink" xlink:title="intersegmental tergal muscles" id="ABBRID0E2EAG" xlink:type="simple">ITM</abbrev> 2–<abbrev xmlns:xlink="http://www.w3.org/1999/xlink" xlink:title="intersegmental tergal muscles" id="ABBRID0E6EAG" xlink:type="simple">ITM</abbrev> 4 extend from distal parts of tergites II–IV along their entire width to basal margins of tergites III–V. Paired symmetrical <tp:taxon-name><tp:taxon-name-part taxon-name-part-type="genus" reg="Tergosternal"/><tp:taxon-name-part taxon-name-part-type="species" reg="muscles">muscles</tp:taxon-name-part></tp:taxon-name><abbrev xmlns:xlink="http://www.w3.org/1999/xlink" xlink:title="intersegmental tergal muscles" id="ABBRID0EMFAG" xlink:type="simple">ITM</abbrev> 5a extend from median parts of tergite V to median parts of basal margin of tergite VI. Long, paired, almost symmetrical conical <tp:taxon-name><tp:taxon-name-part taxon-name-part-type="genus" reg="Tergosternal"/><tp:taxon-name-part taxon-name-part-type="species" reg="muscles">muscles</tp:taxon-name-part></tp:taxon-name><abbrev xmlns:xlink="http://www.w3.org/1999/xlink" xlink:title="intersegmental tergal muscles" id="ABBRID0EZFAG" xlink:type="simple">ITM</abbrev> 5b extend from laterobasal parts of tergite V to membrane at lateral parts of tergite VI.</p><fig id="F4" position="float" orientation="portrait"><object-id xmlns:xlink="http://www.w3.org/1999/xlink" content-type="doi" xlink:type="simple">10.3897/zookeys.975.55502.figure4</object-id><object-id xmlns:xlink="http://www.w3.org/1999/xlink" content-type="arpha" xlink:type="simple">E2B7EAFF-1CFD-556C-A78C-2A299AFE889D</object-id><label>Figure 4.</label><caption><p>Male genitalia of <italic><tp:taxon-name><tp:taxon-name-part taxon-name-part-type="genus" reg="Drymeia">Drymeia</tp:taxon-name-part> <tp:taxon-name-part taxon-name-part-type="species" reg="firthiana">firthiana</tp:taxon-name-part></tp:taxon-name></italic> (Huckett, 1965). Epandrial complex, inner view.</p></caption><graphic xmlns:xlink="http://www.w3.org/1999/xlink" xlink:href="zookeys-975-087-g004.jpg" position="float" orientation="portrait" xlink:type="simple" id="oo_462757.jpg"><uri content-type="original_file" xlink:type="simple">https://binary.pensoft.net/fig/462757</uri></graphic></fig><p>Paired symmetrical <tp:taxon-name><tp:taxon-name-part taxon-name-part-type="genus" reg="Tergosternal"/><tp:taxon-name-part taxon-name-part-type="species" reg="muscles">muscles</tp:taxon-name-part></tp:taxon-name><abbrev xmlns:xlink="http://www.w3.org/1999/xlink" xlink:title="intersegmental sternal muscles" id="ABBRID0EAHAG" xlink:type="simple">ISM</abbrev> 2–<abbrev xmlns:xlink="http://www.w3.org/1999/xlink" xlink:title="intersegmental sternal muscles" id="ABBRID0EEHAG" xlink:type="simple">ISM</abbrev> 4 extend along the entire basal margin of sternites II–IV to basal margins of sternites III–V, respectively. Very powerful, paired, symmetrical, fan-shaped <tp:taxon-name><tp:taxon-name-part taxon-name-part-type="genus" reg="Tergosternal"/><tp:taxon-name-part taxon-name-part-type="species" reg="muscles">muscles</tp:taxon-name-part></tp:taxon-name><abbrev xmlns:xlink="http://www.w3.org/1999/xlink" xlink:title="intersegmental sternal muscles" id="ABBRID0ERHAG" xlink:type="simple">ISM</abbrev> 5 extend in two layers from basal margin of sternite V to sclerotized plate of sternite VI and to sternite VII at connection with membrane of sternite VI. Muscles extending to sternite VI connected with middle part of sternite V, but <tp:taxon-name><tp:taxon-name-part taxon-name-part-type="genus" reg="Tergosternal"/><tp:taxon-name-part taxon-name-part-type="species" reg="muscles">muscles</tp:taxon-name-part></tp:taxon-name> extending to sternite VII connected with basal part of sternite V. Wide and flat pleural abdominal <tp:taxon-name><tp:taxon-name-part taxon-name-part-type="genus" reg="Tergosternal"/><tp:taxon-name-part taxon-name-part-type="species" reg="muscles">muscles</tp:taxon-name-part></tp:taxon-name><abbrev xmlns:xlink="http://www.w3.org/1999/xlink" xlink:title="tergosternal muscles" id="ABBRID0EHIAG" xlink:type="simple">TSM</abbrev> 1–<abbrev xmlns:xlink="http://www.w3.org/1999/xlink" xlink:title="tergosternal muscles" id="ABBRID0ELIAG" xlink:type="simple">TSM</abbrev> 5 easily discernible on corresponding segments.</p><p><bold><italic>Pregenital <tp:taxon-name><tp:taxon-name-part taxon-name-part-type="genus" reg="Tergosternal"/><tp:taxon-name-part taxon-name-part-type="species" reg="muscles">muscles</tp:taxon-name-part></tp:taxon-name></italic></bold> (Figs <xref ref-type="fig" rid="F1">1</xref>, <xref ref-type="fig" rid="F2">2A</xref>, <xref ref-type="fig" rid="F3">3A</xref>, <xref ref-type="fig" rid="F4">4</xref>): <abbrev xmlns:xlink="http://www.w3.org/1999/xlink" xlink:title="intersegmental tergal muscles" id="ABBRID0EPJAG" xlink:type="simple">ITM</abbrev> 6, <abbrev xmlns:xlink="http://www.w3.org/1999/xlink" xlink:title="intersegmental sternal muscles" id="ABBRID0ETJAG" xlink:type="simple">ISM</abbrev> 6, <abbrev xmlns:xlink="http://www.w3.org/1999/xlink" xlink:title="intersegmental sternal muscles" id="ABBRID0EXJAG" xlink:type="simple">ISM</abbrev> 7, <abbrev xmlns:xlink="http://www.w3.org/1999/xlink" xlink:title="tergosternal muscles" id="ABBRID0E2JAG" xlink:type="simple">TSM</abbrev> 7, M 18, M 19<sup>1</sup>, M 19<sup>2</sup>. Small and short, paired, slightly asymmetrical <tp:taxon-name><tp:taxon-name-part taxon-name-part-type="genus" reg="Tergosternal"/><tp:taxon-name-part taxon-name-part-type="species" reg="muscles">muscles</tp:taxon-name-part></tp:taxon-name><abbrev xmlns:xlink="http://www.w3.org/1999/xlink" xlink:title="intersegmental tergal muscles" id="ABBRID0EMKAG" xlink:type="simple">ITM</abbrev> 6 extend from lateral parts of tergite VI to lateral parts of syntergosternite VII + VIII.</p><p>Paired <tp:taxon-name><tp:taxon-name-part taxon-name-part-type="genus" reg="Tergosternal"/><tp:taxon-name-part taxon-name-part-type="species" reg="muscles">muscles</tp:taxon-name-part></tp:taxon-name><abbrev xmlns:xlink="http://www.w3.org/1999/xlink" xlink:title="intersegmental sternal muscles" id="ABBRID0E2KAG" xlink:type="simple">ISM</abbrev> 6: left <abbrev xmlns:xlink="http://www.w3.org/1999/xlink" xlink:title="intersegmental sternal muscles" id="ABBRID0E6KAG" xlink:type="simple">ISM</abbrev> 6 extends from left membranous parts of sternite VI to lateral margin of inner surface of sternite VII, articulated with syntergosternite VII + VIII; right muscle <abbrev xmlns:xlink="http://www.w3.org/1999/xlink" xlink:title="intersegmental sternal muscles" id="ABBRID0EDLAG" xlink:type="simple">ISM</abbrev> 6 extends from right membranous parts of sternite VI to membrane near right laterobasal margin of syntergosternite VII + VIII; left <abbrev xmlns:xlink="http://www.w3.org/1999/xlink" xlink:title="intersegmental sternal muscles" id="ABBRID0EHLAG" xlink:type="simple">ISM</abbrev> 6 larger than right muscle <abbrev xmlns:xlink="http://www.w3.org/1999/xlink" xlink:title="intersegmental sternal muscles" id="ABBRID0ELLAG" xlink:type="simple">ISM</abbrev> 6. Unpaired left muscle <abbrev xmlns:xlink="http://www.w3.org/1999/xlink" xlink:title="intersegmental sternal muscles" id="ABBRID0EPLAG" xlink:type="simple">ISM</abbrev> 7 short but powerful, extending from lateral margin of outer surface of sternite VII to outgrowth on lateral part of basal margin of syntergosternite VII + VIII. Paired asymmetrical <tp:taxon-name><tp:taxon-name-part taxon-name-part-type="genus" reg="Tergosternal"/><tp:taxon-name-part taxon-name-part-type="species" reg="muscles">muscles</tp:taxon-name-part></tp:taxon-name><abbrev xmlns:xlink="http://www.w3.org/1999/xlink" xlink:title="tergosternal muscles" id="ABBRID0E3LAG" xlink:type="simple">TSM</abbrev> 7: left muscle <abbrev xmlns:xlink="http://www.w3.org/1999/xlink" xlink:title="tergosternal muscles" id="ABBRID0EAMAG" xlink:type="simple">TSM</abbrev> 7 wide, short, fan-shaped, extending from lateral part of inner surface of sternite VII to small outgrowth on lateral margin of syntergosternite VII + VIII; right muscle <abbrev xmlns:xlink="http://www.w3.org/1999/xlink" xlink:title="tergosternal muscles" id="ABBRID0EEMAG" xlink:type="simple">TSM</abbrev> 7 long, fan-shaped, extending from right basal margin of sternite VII to small, sclerotized part of membrane adjacent to syntergosternite VII + VIII.</p><p>Paired asymmetrical <tp:taxon-name><tp:taxon-name-part taxon-name-part-type="genus" reg="Tergosternal"/><tp:taxon-name-part taxon-name-part-type="species" reg="muscles">muscles</tp:taxon-name-part></tp:taxon-name> M 18: right muscle M 18 r wide and flat (homologous with left M 18 in <tp:taxon-name><tp:taxon-name-part taxon-name-part-type="subfamily">Mydaeinae</tp:taxon-name-part></tp:taxon-name>), extending from membrane covering genital cavity near syntergosternite VII + VIII to middle of basal margin of hypandrium (Figs <xref ref-type="fig" rid="F2">2A</xref>, <xref ref-type="fig" rid="F3">3A</xref>, <xref ref-type="fig" rid="F9">9C</xref>); left muscle M 18 l long (homologous with right M 18 in <tp:taxon-name><tp:taxon-name-part taxon-name-part-type="subfamily">Mydaeinae</tp:taxon-name-part></tp:taxon-name>), extending from left part of syntergosternite VII + VIII to inner surface of left laterobasal part of hypandrium. Paired asymmetrical <tp:taxon-name><tp:taxon-name-part taxon-name-part-type="genus" reg="Tergosternal"/><tp:taxon-name-part taxon-name-part-type="species" reg="muscles">muscles</tp:taxon-name-part></tp:taxon-name> M 19<sup>1</sup> (Fig. <xref ref-type="fig" rid="F4">4</xref>): left muscle M 19<sup>1</sup> l short but powerful, extending from inner surface of small area on left lateral part of syntergosternite VII + VIII (close to connection with sternite VII) to small area on left laterobasal margin of epandrium; right muscle M 19<sup>1</sup> r longer but weaker than M 19<sup>1</sup> l, extending from right part of syntergosternite VII + VIII to right laterobasal margin of epandrium. Unpaired asymmetrical muscle M 19<sup>2</sup> powerful, fan-shaped, and oblique, extending from right lateral part of syntergosternite VII + VIII to slightly to right from middle of basal margin of epandrium.</p><p><bold><italic>Genital <tp:taxon-name><tp:taxon-name-part taxon-name-part-type="genus" reg="Tergosternal"/><tp:taxon-name-part taxon-name-part-type="species" reg="muscles">muscles</tp:taxon-name-part></tp:taxon-name></italic>.</bold><italic><tp:taxon-name><tp:taxon-name-part taxon-name-part-type="genus" reg="Tergosternal">Tergosternal</tp:taxon-name-part> <tp:taxon-name-part taxon-name-part-type="species" reg="muscles">muscles</tp:taxon-name-part></tp:taxon-name></italic> (Figs <xref ref-type="fig" rid="F3">3A</xref>, <xref ref-type="fig" rid="F9">9C</xref>): M 5. Paired, symmetrical powerful <tp:taxon-name><tp:taxon-name-part taxon-name-part-type="genus" reg="Tergosternal"/><tp:taxon-name-part taxon-name-part-type="species" reg="muscles">muscles</tp:taxon-name-part></tp:taxon-name> M 5 extend from lateral parts of basal margin of hypandrium to median parts of basal margin of epandrium.</p><p><italic>Muscles of hypandrial complex</italic> (Figs <xref ref-type="fig" rid="F2">2</xref>, <xref ref-type="fig" rid="F9">9A</xref>): M 1, M 2<sup>1</sup>, M 2<sup>2</sup>, M 2<sup>3</sup>, M 23. Wide and powerful, paired, symmetrical <tp:taxon-name><tp:taxon-name-part taxon-name-part-type="genus" reg="Tergosternal"/><tp:taxon-name-part taxon-name-part-type="species" reg="muscles">muscles</tp:taxon-name-part></tp:taxon-name> M 1 extend from hypandrium, occupying considerable part of inner surface, to curve of mediobasal part of phallapodeme in front of pregonites. Long paired symmetrical <tp:taxon-name><tp:taxon-name-part taxon-name-part-type="genus" reg="Tergosternal"/><tp:taxon-name-part taxon-name-part-type="species" reg="muscles">muscles</tp:taxon-name-part></tp:taxon-name> M 2<sup>1</sup> extend from arms of hypandrium to laterodistal parts of phallapodeme. Powerful paired symmetrical <tp:taxon-name><tp:taxon-name-part taxon-name-part-type="genus" reg="Tergosternal"/><tp:taxon-name-part taxon-name-part-type="species" reg="muscles">muscles</tp:taxon-name-part></tp:taxon-name> M 2<sup>2</sup> extend from entire laterobasal part of pregonites to distal half of phallapodeme. Symmetrical <tp:taxon-name><tp:taxon-name-part taxon-name-part-type="genus" reg="Tergosternal"/><tp:taxon-name-part taxon-name-part-type="species" reg="muscles">muscles</tp:taxon-name-part></tp:taxon-name> M 2<sup>3</sup> long and close to each other, extending from membrane of basal margin of epiphallus between lateral ends of hypandrial arms to distal part of phallapodeme, opposite epandrium; <tp:taxon-name><tp:taxon-name-part taxon-name-part-type="genus" reg="Tergosternal"/><tp:taxon-name-part taxon-name-part-type="species" reg="muscles">muscles</tp:taxon-name-part></tp:taxon-name> M 2<sup>3</sup> very close to <tp:taxon-name><tp:taxon-name-part taxon-name-part-type="genus" reg="Tergosternal"/><tp:taxon-name-part taxon-name-part-type="species" reg="muscles">muscles</tp:taxon-name-part></tp:taxon-name> M 2<sup>1</sup> and both look like one muscle. Constrictors of ejaculatory apodeme small; <tp:taxon-name><tp:taxon-name-part taxon-name-part-type="genus" reg="Tergosternal"/><tp:taxon-name-part taxon-name-part-type="species" reg="muscles">muscles</tp:taxon-name-part></tp:taxon-name> M 23 surrounding ejaculatory apodeme, contraction pumps seminal fluid into phallus.</p><p><italic>Muscles of epandrial complex</italic> (Figs <xref ref-type="fig" rid="F3">3B</xref>, <xref ref-type="fig" rid="F4">4</xref>, <xref ref-type="fig" rid="F9">9E</xref>): M 3, M 4, M 7, M 24–M 26. Powerful paired symmetrical <tp:taxon-name><tp:taxon-name-part taxon-name-part-type="genus" reg="Tergosternal"/><tp:taxon-name-part taxon-name-part-type="species" reg="muscles">muscles</tp:taxon-name-part></tp:taxon-name> M 3 extend from inner surface of basal parts of epandrium to inner surface of basal parts of subepandrial sclerite. Powerful paired symmetrical <tp:taxon-name><tp:taxon-name-part taxon-name-part-type="genus" reg="Tergosternal"/><tp:taxon-name-part taxon-name-part-type="species" reg="muscles">muscles</tp:taxon-name-part></tp:taxon-name> M 4 extend from lateral parts of inner surface of epandrium to inner surface of basal parts of surstyli. Paired symmetrical thin cercal <tp:taxon-name><tp:taxon-name-part taxon-name-part-type="genus" reg="Tergosternal"/><tp:taxon-name-part taxon-name-part-type="species" reg="muscles">muscles</tp:taxon-name-part></tp:taxon-name> M 7 extend from inner part of subepandrial sclerite to laterobasal parts of cerci. Broad powerful muscle M 24 passes inside cerci connecting lateral parts of two halves of cerci. Broad paired <tp:taxon-name><tp:taxon-name-part taxon-name-part-type="genus" reg="Tergosternal"/><tp:taxon-name-part taxon-name-part-type="species" reg="muscles">muscles</tp:taxon-name-part></tp:taxon-name> M 25 extend from median parts of distal margin of epandrium to integument of anus. Powerful paired symmetrical, fan-shaped <tp:taxon-name><tp:taxon-name-part taxon-name-part-type="genus" reg="Tergosternal"/><tp:taxon-name-part taxon-name-part-type="species" reg="muscles">muscles</tp:taxon-name-part></tp:taxon-name> M 26 extend from distolateral parts of epandrium to laterobasal margins of small cercal outgrowths.</p></tp:treatment-sec><tp:treatment-sec><!--Section generated to contain objects referenced in tp:taxon-treatment.--><fig id="F9" position="float" orientation="portrait"><object-id xmlns:xlink="http://www.w3.org/1999/xlink" content-type="doi" xlink:type="simple">10.3897/zookeys.975.55502.figure9</object-id><object-id xmlns:xlink="http://www.w3.org/1999/xlink" content-type="arpha" xlink:type="simple">844E6149-FA8D-573D-B4A7-51B0F17BF7E2</object-id><label>Figure 9.</label><caption><p>Male genitalia of <italic><tp:taxon-name><tp:taxon-name-part taxon-name-part-type="genus" reg="Drymeia">Drymeia</tp:taxon-name-part> <tp:taxon-name-part taxon-name-part-type="species" reg="firthiana">firthiana</tp:taxon-name-part></tp:taxon-name></italic> (Huckett, 1965) <bold>A</bold> aedeagal complex, lateral view, with <tp:taxon-name><tp:taxon-name-part taxon-name-part-type="genus" reg="Tergosternal"/><tp:taxon-name-part taxon-name-part-type="species" reg="muscles">muscles</tp:taxon-name-part></tp:taxon-name> M 1, M 2<sup>1</sup>, M 2<sup>2</sup>, M 2<sup>3</sup>, M 23 and part of hypandrium, epiphallus removed <bold>B</bold> aedeagal complex, lateral view, sclerites <bold>C</bold> genitalia, lateral view, with <tp:taxon-name><tp:taxon-name-part taxon-name-part-type="genus" reg="Tergosternal"/><tp:taxon-name-part taxon-name-part-type="species" reg="muscles">muscles</tp:taxon-name-part></tp:taxon-name> M 18 r, M 18 l and M 5 <bold>D</bold> genitalia, lateral view, sclerites <bold>E</bold> surstyli and subepandrial sclerite, inner view, with <tp:taxon-name><tp:taxon-name-part taxon-name-part-type="genus" reg="Tergosternal"/><tp:taxon-name-part taxon-name-part-type="species" reg="muscles">muscles</tp:taxon-name-part></tp:taxon-name> M 4, M 3 <bold>F</bold> epandrial complex, inner view, sclerites.</p></caption><graphic xmlns:xlink="http://www.w3.org/1999/xlink" xlink:href="zookeys-975-087-g009.jpg" position="float" orientation="portrait" xlink:type="simple" id="oo_462762.jpg"><uri content-type="original_file" xlink:type="simple">https://binary.pensoft.net/fig/462762</uri></graphic></fig></tp:treatment-sec></tp:taxon-treatment>
