# Supplementary material for: The position of the Azeliinae in the Muscidae (Diptera) based on musculature of the male terminalia
Source: Zookeys. 2020 Oct 12;975:87–110. doi: 10.3897/zookeys.975.55502 (PMC7572540; doi:10.3897/zookeys.975.55502)
Supplement: XML Treatment for Thricops hirtulus [file zookeys.975.55502-treatment5.xml]

<!DOCTYPE tp:taxon-treatment
  PUBLIC "-//TaxonX//DTD Taxonomic Treatment Publishing DTD v0 20100105//EN" "tax-treatment-NSO.dtd">
<tp:taxon-treatment xmlns:tp="http://www.plazi.org/taxpub"><tp:treatment-meta><kwd-group><label>Taxon classification</label><kwd><named-content xmlns:xlink="http://www.w3.org/1999/xlink" content-type="kingdom">Animalia</named-content></kwd><kwd><named-content xmlns:xlink="http://www.w3.org/1999/xlink" content-type="order">Diptera</named-content></kwd><kwd><named-content xmlns:xlink="http://www.w3.org/1999/xlink" content-type="family">Muscidae</named-content></kwd></kwd-group><mixed-citation publication-type="journal"><person-group><name><surname>Sorokina</surname><given-names>Vera S.</given-names></name><name><surname>Ovtshinnikova</surname><given-names>Olga G.</given-names></name></person-group><article-title>The position of the <tp:taxon-name><tp:taxon-name-part taxon-name-part-type="subfamily">Azeliinae</tp:taxon-name-part></tp:taxon-name> in the <tp:taxon-name><tp:taxon-name-part taxon-name-part-type="family">Muscidae</tp:taxon-name-part></tp:taxon-name> (<tp:taxon-name><tp:taxon-name-part taxon-name-part-type="order">Diptera</tp:taxon-name-part></tp:taxon-name>) based on musculature of the male terminalia</article-title><source>Zookeys</source><day>12</day><month>10</month><year>2020</year><volume>975</volume><fpage>87</fpage><lpage>110</lpage><pub-id pub-id-type="doi">10.3897/zookeys.975.55502</pub-id></mixed-citation></tp:treatment-meta><tp:nomenclature><tp:taxon-name><object-id xmlns:xlink="http://www.w3.org/1999/xlink" content-type="arpha" xlink:type="simple">432A166C-35D5-5655-AA47-1F31EB15F713</object-id>
                <tp:taxon-name-part taxon-name-part-type="genus" reg="Thricops">Thricops</tp:taxon-name-part>
                <tp:taxon-name-part taxon-name-part-type="species" reg="hirtulus">hirtulus</tp:taxon-name-part>
              </tp:taxon-name><tp:taxon-authority>(Zetterstedt, 1838)</tp:taxon-authority></tp:nomenclature><tp:treatment-sec sec-type="material" id="SECID0EI3AG"><title>Material examined.</title><p>2 males, Russia, Altai Republic, Kosh-Agach district, 8 km NE Maitobe Mt., 2420 m, <named-content xmlns:xlink="http://www.w3.org/1999/xlink" content-type="dwc:verbatimCoordinates" xlink:type="simple"><named-content content-type="geo-json" specific-use="{&#34;type&#34;:&#34;Point&#34;,&#34;coordinates&#34;:[87.716667,49.566667]}" id="NCID0ER3AG" xlink:type="simple">49°34'N, 87°43'E</named-content></named-content>, pan traps, 7–10.vii.2006, leg. V. Sorokina.</p></tp:treatment-sec><tp:treatment-sec sec-type="comments" id="SECID0EW3AG"><title>Comment.</title><p>The <tp:taxon-name><tp:taxon-name-part taxon-name-part-type="genus" reg="Tergosternal"/><tp:taxon-name-part taxon-name-part-type="species" reg="muscles">muscles</tp:taxon-name-part></tp:taxon-name> of this species and <italic><tp:taxon-name><tp:taxon-name-part taxon-name-part-type="genus" reg="Drymeia">D.</tp:taxon-name-part> <tp:taxon-name-part taxon-name-part-type="species" reg="firthiana">firthiana</tp:taxon-name-part></tp:taxon-name></italic> are the same.</p></tp:treatment-sec></tp:taxon-treatment>
