# Supplementary material for: The position of the Azeliinae in the Muscidae (Diptera) based on musculature of the male terminalia
Source: Zookeys. 2020 Oct 12;975:87–110. doi: 10.3897/zookeys.975.55502 (PMC7572540; doi:10.3897/zookeys.975.55502)
Supplement: XML Treatment for Muscina stabulans [file zookeys.975.55502-treatment7.xml]

<!DOCTYPE tp:taxon-treatment
  PUBLIC "-//TaxonX//DTD Taxonomic Treatment Publishing DTD v0 20100105//EN" "tax-treatment-NSO.dtd">
<tp:taxon-treatment xmlns:tp="http://www.plazi.org/taxpub"><tp:treatment-meta><kwd-group><label>Taxon classification</label><kwd><named-content xmlns:xlink="http://www.w3.org/1999/xlink" content-type="kingdom">Animalia</named-content></kwd><kwd><named-content xmlns:xlink="http://www.w3.org/1999/xlink" content-type="order">Diptera</named-content></kwd><kwd><named-content xmlns:xlink="http://www.w3.org/1999/xlink" content-type="family">Muscidae</named-content></kwd></kwd-group><mixed-citation publication-type="journal"><person-group><name><surname>Sorokina</surname><given-names>Vera S.</given-names></name><name><surname>Ovtshinnikova</surname><given-names>Olga G.</given-names></name></person-group><article-title>The position of the <tp:taxon-name><tp:taxon-name-part taxon-name-part-type="subfamily">Azeliinae</tp:taxon-name-part></tp:taxon-name> in the <tp:taxon-name><tp:taxon-name-part taxon-name-part-type="family">Muscidae</tp:taxon-name-part></tp:taxon-name> (<tp:taxon-name><tp:taxon-name-part taxon-name-part-type="order">Diptera</tp:taxon-name-part></tp:taxon-name>) based on musculature of the male terminalia</article-title><source>Zookeys</source><day>12</day><month>10</month><year>2020</year><volume>975</volume><fpage>87</fpage><lpage>110</lpage><pub-id pub-id-type="doi">10.3897/zookeys.975.55502</pub-id></mixed-citation></tp:treatment-meta><tp:nomenclature><tp:taxon-name><object-id xmlns:xlink="http://www.w3.org/1999/xlink" content-type="arpha" xlink:type="simple">4B1AAC3A-DD70-50C6-92DD-098A9C2AD6CA</object-id>
                <tp:taxon-name-part taxon-name-part-type="genus" reg="Muscina">Muscina</tp:taxon-name-part>
                <tp:taxon-name-part taxon-name-part-type="species" reg="stabulans">stabulans</tp:taxon-name-part>
              </tp:taxon-name><tp:taxon-authority>(Fallén, 1817)</tp:taxon-authority><xref ref-type="fig" rid="F5">Figures 5</xref><xref ref-type="fig" rid="F6">, 6</xref><xref ref-type="fig" rid="F7">, 7</xref><xref ref-type="fig" rid="F8">, 8</xref></tp:nomenclature><tp:treatment-sec sec-type="material" id="SECID0EVCBG"><title>Material examined.</title><p>2 males, Russia, Kurgan region, Lebyazh’e district, environs of Lisje village, <named-content xmlns:xlink="http://www.w3.org/1999/xlink" content-type="dwc:verbatimCoordinates" xlink:type="simple"><named-content content-type="geo-json" specific-use="{&#34;type&#34;:&#34;Point&#34;,&#34;coordinates&#34;:[66.783333,55.133333]}" id="NCID0E5CBG" xlink:type="simple">55°08'N, 66°47'E</named-content></named-content>, gardens, 15.vii.2019, leg. V. Sorokina. 4 males, Leningrad region, Vyborg district, Gorkovskoe railway station, Skiph, <named-content xmlns:xlink="http://www.w3.org/1999/xlink" content-type="dwc:verbatimCoordinates" xlink:type="simple"><named-content content-type="geo-json" specific-use="{&#34;type&#34;:&#34;Point&#34;,&#34;coordinates&#34;:[29.516667,60.283333]}" id="NCID0EGDBG" xlink:type="simple">60°17'N, 29°31'E</named-content></named-content>, 1–7.viii.2018, leg. V. Sorokina.</p></tp:treatment-sec><tp:treatment-sec sec-type="description" id="SECID0ELDBG"><title>Description.</title><p><bold><italic>Abdominal segments</italic>.</bold> Sternite I reduced to narrow band, tergites I and II fused. Segments III and IV and tergite V not modified; sternite V enlarged, with wide median notch.</p><p><bold><italic>Pregenital segments</italic></bold> (Fig. <xref ref-type="fig" rid="F5">5</xref>). Tergite VI reduced to long narrow sclerotized band. Sternite VI completely membranous. Sternite VII long, narrow, positioned on left side of body, dilated at articulation with syntergosternite VII + VIII; ventrally terminates on membrane between sternites V and VII (desclerotized sternite VI), laterally connected to syntergosternite VII + VIII. Syntergosternite VII + VIII relatively wide, positioned dorsally; left end wider than right end and connected to sternite VII, right end free; posterior margin extending to epandrium.</p><fig id="F5" position="float" orientation="portrait"><object-id xmlns:xlink="http://www.w3.org/1999/xlink" content-type="doi" xlink:type="simple">10.3897/zookeys.975.55502.figure5</object-id><object-id xmlns:xlink="http://www.w3.org/1999/xlink" content-type="arpha" xlink:type="simple">522F5172-2767-5B52-9E51-CF329E7D14E6</object-id><label>Figure 5.</label><caption><p><italic><tp:taxon-name><tp:taxon-name-part taxon-name-part-type="genus" reg="Muscina">Muscina</tp:taxon-name-part> <tp:taxon-name-part taxon-name-part-type="species" reg="stabulans">stabulans</tp:taxon-name-part></tp:taxon-name></italic> (Fallén, 1817). Male pregenital segments, inner view. Upper <tp:taxon-name><tp:taxon-name-part taxon-name-part-type="genus" reg="Tergosternal"/><tp:taxon-name-part taxon-name-part-type="species" reg="muscles">muscles</tp:taxon-name-part></tp:taxon-name><abbrev xmlns:xlink="http://www.w3.org/1999/xlink" xlink:title="intersegmental sternal muscles" id="ABBRID0E4EBG" xlink:type="simple">ISM</abbrev> 5 removed left and lower <tp:taxon-name><tp:taxon-name-part taxon-name-part-type="genus" reg="Tergosternal"/><tp:taxon-name-part taxon-name-part-type="species" reg="muscles">muscles</tp:taxon-name-part></tp:taxon-name><abbrev xmlns:xlink="http://www.w3.org/1999/xlink" xlink:title="intersegmental sternal muscles" id="ABBRID0EKFBG" xlink:type="simple">ISM</abbrev> 5 removed right.</p></caption><graphic xmlns:xlink="http://www.w3.org/1999/xlink" xlink:href="zookeys-975-087-g005.jpg" position="float" orientation="portrait" xlink:type="simple" id="oo_462758.jpg"><uri content-type="original_file" xlink:type="simple">https://binary.pensoft.net/fig/462758</uri></graphic></fig><p><bold><italic>Genitalia</italic>.</bold> Hypandrium in form of concave plate, elongated, V-shaped (Fig. <xref ref-type="fig" rid="F6">6A</xref>); lateral arms of hypandrium articulated with surstyli and epandrium (Fig. <xref ref-type="fig" rid="F7">7A</xref>). Pregonites and postgonites of same size and both shorter than phallapodeme; pregonites tapered distally (Fig. <xref ref-type="fig" rid="F6">6B</xref>). Phallus containing epiphallus and distiphallus; basiphallus inconspicuous, either absent or fused with distiphallus. Phallapodeme long, articulated with phallus. Epiphallus well-developed, shaped as long, distally rounded plate. Distiphallus not large, as long as epiphallus, little expanded distally. Ejaculatory apodeme very large, sclerotized, plate-like, rounded apically (Fig. <xref ref-type="fig" rid="F6">6B</xref>). Epandrium semispherical, with large posteromedian notch (Figs <xref ref-type="fig" rid="F7">7B</xref>, <xref ref-type="fig" rid="F8">8</xref>). Cerci large, wide, fused distally (Fig. <xref ref-type="fig" rid="F7">7B</xref>). Surstylus well developed, wide, expanded and rounded apically, bent inwards, with small process. Subepandrial sclerite present as two short, quite wide, not medially connected plates, merging with surstyli (Fig. <xref ref-type="fig" rid="F8">8</xref>).</p><fig id="F6" position="float" orientation="portrait"><object-id xmlns:xlink="http://www.w3.org/1999/xlink" content-type="doi" xlink:type="simple">10.3897/zookeys.975.55502.figure6</object-id><object-id xmlns:xlink="http://www.w3.org/1999/xlink" content-type="arpha" xlink:type="simple">7C8CFD45-E447-563D-B873-8462107B56A1</object-id><label>Figure 6.</label><caption><p>Male genitalia of <italic><tp:taxon-name><tp:taxon-name-part taxon-name-part-type="genus" reg="Muscina">Muscina</tp:taxon-name-part> <tp:taxon-name-part taxon-name-part-type="species" reg="stabulans">stabulans</tp:taxon-name-part></tp:taxon-name></italic> (Fallén, 1817) <bold>A</bold> hypandrium, inner view <bold>B</bold> aedeagal complex, lateral view.</p></caption><graphic xmlns:xlink="http://www.w3.org/1999/xlink" xlink:href="zookeys-975-087-g006.jpg" position="float" orientation="portrait" xlink:type="simple" id="oo_462759.jpg"><uri content-type="original_file" xlink:type="simple">https://binary.pensoft.net/fig/462759</uri></graphic></fig><p><bold><italic>Thoracic <tp:taxon-name><tp:taxon-name-part taxon-name-part-type="genus" reg="Tergosternal"/><tp:taxon-name-part taxon-name-part-type="species" reg="muscles">muscles</tp:taxon-name-part></tp:taxon-name></italic></bold>. Paired symmetrical conical <tp:taxon-name><tp:taxon-name-part taxon-name-part-type="genus" reg="Tergosternal"/><tp:taxon-name-part taxon-name-part-type="species" reg="muscles">muscles</tp:taxon-name-part></tp:taxon-name> extend from thorax to lateromedian parts of tergite I + II, and also straight <tp:taxon-name><tp:taxon-name-part taxon-name-part-type="genus" reg="Tergosternal"/><tp:taxon-name-part taxon-name-part-type="species" reg="muscles">muscles</tp:taxon-name-part></tp:taxon-name> extend from thorax to basal parts of sternite II.</p><fig id="F7" position="float" orientation="portrait"><object-id xmlns:xlink="http://www.w3.org/1999/xlink" content-type="doi" xlink:type="simple">10.3897/zookeys.975.55502.figure7</object-id><object-id xmlns:xlink="http://www.w3.org/1999/xlink" content-type="arpha" xlink:type="simple">E4C6E510-BE4F-5E7F-9292-62C2947B5BFE</object-id><label>Figure 7.</label><caption><p>Male genitalia of <italic><tp:taxon-name><tp:taxon-name-part taxon-name-part-type="genus" reg="Muscina">Muscina</tp:taxon-name-part> <tp:taxon-name-part taxon-name-part-type="species" reg="stabulans">stabulans</tp:taxon-name-part></tp:taxon-name></italic> (Fallén, 1817) <bold>A</bold> genitalia, lateral view <bold>B</bold> epandrial complex, dorsal view.</p></caption><graphic xmlns:xlink="http://www.w3.org/1999/xlink" xlink:href="zookeys-975-087-g007.jpg" position="float" orientation="portrait" xlink:type="simple" id="oo_462760.jpg"><uri content-type="original_file" xlink:type="simple">https://binary.pensoft.net/fig/462760</uri></graphic></fig><fig id="F8" position="float" orientation="portrait"><object-id xmlns:xlink="http://www.w3.org/1999/xlink" content-type="doi" xlink:type="simple">10.3897/zookeys.975.55502.figure8</object-id><object-id xmlns:xlink="http://www.w3.org/1999/xlink" content-type="arpha" xlink:type="simple">0122F9A8-B275-5FB6-8162-0EEB57C2B586</object-id><label>Figure 8.</label><caption><p>Male genitalia of <italic><tp:taxon-name><tp:taxon-name-part taxon-name-part-type="genus" reg="Muscina">Muscina</tp:taxon-name-part> <tp:taxon-name-part taxon-name-part-type="species" reg="stabulans">stabulans</tp:taxon-name-part></tp:taxon-name></italic> (Fallén, 1817). Epandrial complex, inner view.</p></caption><graphic xmlns:xlink="http://www.w3.org/1999/xlink" xlink:href="zookeys-975-087-g008.jpg" position="float" orientation="portrait" xlink:type="simple" id="oo_462761.jpg"><uri content-type="original_file" xlink:type="simple">https://binary.pensoft.net/fig/462761</uri></graphic></fig><p><bold><italic>Abdominal <tp:taxon-name><tp:taxon-name-part taxon-name-part-type="genus" reg="Tergosternal"/><tp:taxon-name-part taxon-name-part-type="species" reg="muscles">muscles</tp:taxon-name-part></tp:taxon-name></italic></bold> (Fig. <xref ref-type="fig" rid="F5">5</xref>): <abbrev xmlns:xlink="http://www.w3.org/1999/xlink" xlink:title="intersegmental tergal muscles" id="ABBRID0EALBG" xlink:type="simple">ITM</abbrev> 2–<abbrev xmlns:xlink="http://www.w3.org/1999/xlink" xlink:title="intersegmental tergal muscles" id="ABBRID0EELBG" xlink:type="simple">ITM</abbrev> 4, <abbrev xmlns:xlink="http://www.w3.org/1999/xlink" xlink:title="intersegmental tergal muscles" id="ABBRID0EILBG" xlink:type="simple">ITM</abbrev> 5a, <abbrev xmlns:xlink="http://www.w3.org/1999/xlink" xlink:title="intersegmental tergal muscles" id="ABBRID0EMLBG" xlink:type="simple">ITM</abbrev> 5b, <abbrev xmlns:xlink="http://www.w3.org/1999/xlink" xlink:title="intersegmental sternal muscles" id="ABBRID0EQLBG" xlink:type="simple">ISM</abbrev> 2–<abbrev xmlns:xlink="http://www.w3.org/1999/xlink" xlink:title="intersegmental sternal muscles" id="ABBRID0EULBG" xlink:type="simple">ISM</abbrev> 5, <abbrev xmlns:xlink="http://www.w3.org/1999/xlink" xlink:title="tergosternal muscles" id="ABBRID0EYLBG" xlink:type="simple">TSM</abbrev> 1–<abbrev xmlns:xlink="http://www.w3.org/1999/xlink" xlink:title="tergosternal muscles" id="ABBRID0E3LBG" xlink:type="simple">TSM</abbrev> 5. Flat, very short <tp:taxon-name><tp:taxon-name-part taxon-name-part-type="genus" reg="Tergosternal"/><tp:taxon-name-part taxon-name-part-type="species" reg="muscles">muscles</tp:taxon-name-part></tp:taxon-name><abbrev xmlns:xlink="http://www.w3.org/1999/xlink" xlink:title="intersegmental tergal muscles" id="ABBRID0EJMBG" xlink:type="simple">ITM</abbrev> 2–<abbrev xmlns:xlink="http://www.w3.org/1999/xlink" xlink:title="intersegmental tergal muscles" id="ABBRID0ENMBG" xlink:type="simple">ITM</abbrev> 4 extend from distal parts of tergites II–IV along their entire width to basal margins of tergites III–V. Paired and slightly asymmetrical <tp:taxon-name><tp:taxon-name-part taxon-name-part-type="genus" reg="Tergosternal"/><tp:taxon-name-part taxon-name-part-type="species" reg="muscles">muscles</tp:taxon-name-part></tp:taxon-name><abbrev xmlns:xlink="http://www.w3.org/1999/xlink" xlink:title="intersegmental tergal muscles" id="ABBRID0E1MBG" xlink:type="simple">ITM</abbrev> 5a extend from median parts of tergite V to lateromedian parts of basal margin of tergite VI. Long, paired, slightly asymmetrical conical <tp:taxon-name><tp:taxon-name-part taxon-name-part-type="genus" reg="Tergosternal"/><tp:taxon-name-part taxon-name-part-type="species" reg="muscles">muscles</tp:taxon-name-part></tp:taxon-name><abbrev xmlns:xlink="http://www.w3.org/1999/xlink" xlink:title="intersegmental tergal muscles" id="ABBRID0EHNBG" xlink:type="simple">ITM</abbrev> 5b extend from laterobasal parts of tergite V to membrane at lateral parts of tergite VI.</p><p>Paired symmetrical <tp:taxon-name><tp:taxon-name-part taxon-name-part-type="genus" reg="Tergosternal"/><tp:taxon-name-part taxon-name-part-type="species" reg="muscles">muscles</tp:taxon-name-part></tp:taxon-name><abbrev xmlns:xlink="http://www.w3.org/1999/xlink" xlink:title="intersegmental sternal muscles" id="ABBRID0EWNBG" xlink:type="simple">ISM</abbrev> 2–<abbrev xmlns:xlink="http://www.w3.org/1999/xlink" xlink:title="intersegmental sternal muscles" id="ABBRID0E1NBG" xlink:type="simple">ISM</abbrev> 4 extend along entire basal margin of sternites II–IV to basal margins of sternites III–V, respectively. Paired symmetrical <tp:taxon-name><tp:taxon-name-part taxon-name-part-type="genus" reg="Tergosternal"/><tp:taxon-name-part taxon-name-part-type="species" reg="muscles">muscles</tp:taxon-name-part></tp:taxon-name><abbrev xmlns:xlink="http://www.w3.org/1999/xlink" xlink:title="intersegmental sternal muscles" id="ABBRID0EHOBG" xlink:type="simple">ISM</abbrev> 5 extend in two layers from sternite V to membrane between sternite V and sternite VII (membranous sternite VI), spread along this membrane, and extend to sternite VII at connection with membrane of sternite VI (powerful, fan-shaped <tp:taxon-name><tp:taxon-name-part taxon-name-part-type="genus" reg="Tergosternal"/><tp:taxon-name-part taxon-name-part-type="species" reg="muscles">muscles</tp:taxon-name-part></tp:taxon-name>). Muscles extending along membrane of sternite VI (lower layer) connected with distal part of sternite V, but <tp:taxon-name><tp:taxon-name-part taxon-name-part-type="genus" reg="Tergosternal"/><tp:taxon-name-part taxon-name-part-type="species" reg="muscles">muscles</tp:taxon-name-part></tp:taxon-name> extending to sternite VII (upper layer) connected with basal part of sternite V. Wide and flat pleural abdominal <tp:taxon-name><tp:taxon-name-part taxon-name-part-type="genus" reg="Tergosternal"/><tp:taxon-name-part taxon-name-part-type="species" reg="muscles">muscles</tp:taxon-name-part></tp:taxon-name><abbrev xmlns:xlink="http://www.w3.org/1999/xlink" xlink:title="tergosternal muscles" id="ABBRID0EGPBG" xlink:type="simple">TSM</abbrev> 1–<abbrev xmlns:xlink="http://www.w3.org/1999/xlink" xlink:title="tergosternal muscles" id="ABBRID0EKPBG" xlink:type="simple">TSM</abbrev> 5 easily discernible on corresponding segments.</p><fig id="F9" position="float" orientation="portrait"><object-id xmlns:xlink="http://www.w3.org/1999/xlink" content-type="doi" xlink:type="simple">10.3897/zookeys.975.55502.figure9</object-id><object-id xmlns:xlink="http://www.w3.org/1999/xlink" content-type="arpha" xlink:type="simple">844E6149-FA8D-573D-B4A7-51B0F17BF7E2</object-id><label>Figure 9.</label><caption><p>Male genitalia of <italic><tp:taxon-name><tp:taxon-name-part taxon-name-part-type="genus" reg="Drymeia">Drymeia</tp:taxon-name-part> <tp:taxon-name-part taxon-name-part-type="species" reg="firthiana">firthiana</tp:taxon-name-part></tp:taxon-name></italic> (Huckett, 1965) <bold>A</bold> aedeagal complex, lateral view, with <tp:taxon-name><tp:taxon-name-part taxon-name-part-type="genus" reg="Tergosternal"/><tp:taxon-name-part taxon-name-part-type="species" reg="muscles">muscles</tp:taxon-name-part></tp:taxon-name> M 1, M 2<sup>1</sup>, M 2<sup>2</sup>, M 2<sup>3</sup>, M 23 and part of hypandrium, epiphallus removed <bold>B</bold> aedeagal complex, lateral view, sclerites <bold>C</bold> genitalia, lateral view, with <tp:taxon-name><tp:taxon-name-part taxon-name-part-type="genus" reg="Tergosternal"/><tp:taxon-name-part taxon-name-part-type="species" reg="muscles">muscles</tp:taxon-name-part></tp:taxon-name> M 18 r, M 18 l and M 5 <bold>D</bold> genitalia, lateral view, sclerites <bold>E</bold> surstyli and subepandrial sclerite, inner view, with <tp:taxon-name><tp:taxon-name-part taxon-name-part-type="genus" reg="Tergosternal"/><tp:taxon-name-part taxon-name-part-type="species" reg="muscles">muscles</tp:taxon-name-part></tp:taxon-name> M 4, M 3 <bold>F</bold> epandrial complex, inner view, sclerites.</p></caption><graphic xmlns:xlink="http://www.w3.org/1999/xlink" xlink:href="zookeys-975-087-g009.jpg" position="float" orientation="portrait" xlink:type="simple" id="oo_462762.jpg"><uri content-type="original_file" xlink:type="simple">https://binary.pensoft.net/fig/462762</uri></graphic></fig><p><bold><italic>Pregenital <tp:taxon-name><tp:taxon-name-part taxon-name-part-type="genus" reg="Tergosternal"/><tp:taxon-name-part taxon-name-part-type="species" reg="muscles">muscles</tp:taxon-name-part></tp:taxon-name></italic></bold> (Figs <xref ref-type="fig" rid="F5">5</xref>, <xref ref-type="fig" rid="F6">6A</xref>, <xref ref-type="fig" rid="F7">7A</xref>, <xref ref-type="fig" rid="F8">8</xref>): <abbrev xmlns:xlink="http://www.w3.org/1999/xlink" xlink:title="intersegmental tergal muscles" id="ABBRID0ETSBG" xlink:type="simple">ITM</abbrev> 6, <abbrev xmlns:xlink="http://www.w3.org/1999/xlink" xlink:title="intersegmental sternal muscles" id="ABBRID0EXSBG" xlink:type="simple">ISM</abbrev> 6, <abbrev xmlns:xlink="http://www.w3.org/1999/xlink" xlink:title="intersegmental sternal muscles" id="ABBRID0E2SBG" xlink:type="simple">ISM</abbrev> 7, <abbrev xmlns:xlink="http://www.w3.org/1999/xlink" xlink:title="tergosternal muscles" id="ABBRID0E6SBG" xlink:type="simple">TSM</abbrev> 7, M 18, M 19<sup>1</sup>, M 19<sup>2</sup>. Small and short, paired, slightly asymmetrical <tp:taxon-name><tp:taxon-name-part taxon-name-part-type="genus" reg="Tergosternal"/><tp:taxon-name-part taxon-name-part-type="species" reg="muscles">muscles</tp:taxon-name-part></tp:taxon-name><abbrev xmlns:xlink="http://www.w3.org/1999/xlink" xlink:title="intersegmental tergal muscles" id="ABBRID0EQTBG" xlink:type="simple">ITM</abbrev> 6 extend from lateral parts of tergite VI to lateral parts of syntergosternite VII + VIII.</p><p>Paired <tp:taxon-name><tp:taxon-name-part taxon-name-part-type="genus" reg="Tergosternal"/><tp:taxon-name-part taxon-name-part-type="species" reg="muscles">muscles</tp:taxon-name-part></tp:taxon-name><abbrev xmlns:xlink="http://www.w3.org/1999/xlink" xlink:title="intersegmental sternal muscles" id="ABBRID0E6TBG" xlink:type="simple">ISM</abbrev> 6: left <abbrev xmlns:xlink="http://www.w3.org/1999/xlink" xlink:title="intersegmental sternal muscles" id="ABBRID0EDUBG" xlink:type="simple">ISM</abbrev> 6 extends from left part of membrane of sternite VI to lateral margin of inner surface of sternite VII close to articulation with syntergosternite VII + VIII; right muscle <abbrev xmlns:xlink="http://www.w3.org/1999/xlink" xlink:title="intersegmental sternal muscles" id="ABBRID0EHUBG" xlink:type="simple">ISM</abbrev> 6 extends from right parts of membrane of sternite VI to membrane near right laterobasal margin of syntergosternite VII + VIII; left <abbrev xmlns:xlink="http://www.w3.org/1999/xlink" xlink:title="intersegmental sternal muscles" id="ABBRID0ELUBG" xlink:type="simple">ISM</abbrev> 6 larger than right muscle <abbrev xmlns:xlink="http://www.w3.org/1999/xlink" xlink:title="intersegmental sternal muscles" id="ABBRID0EPUBG" xlink:type="simple">ISM</abbrev> 6. Unpaired left muscle <abbrev xmlns:xlink="http://www.w3.org/1999/xlink" xlink:title="intersegmental sternal muscles" id="ABBRID0ETUBG" xlink:type="simple">ISM</abbrev> 7 short, powerful, extending from lateral margin of outer surface of sternite VII to outgrowth on lateral part of basal margin of syntergosternite VII + VIII. Paired asymmetrical <tp:taxon-name><tp:taxon-name-part taxon-name-part-type="genus" reg="Tergosternal"/><tp:taxon-name-part taxon-name-part-type="species" reg="muscles">muscles</tp:taxon-name-part></tp:taxon-name><abbrev xmlns:xlink="http://www.w3.org/1999/xlink" xlink:title="tergosternal muscles" id="ABBRID0EAVBG" xlink:type="simple">TSM</abbrev> 7: left muscle <abbrev xmlns:xlink="http://www.w3.org/1999/xlink" xlink:title="tergosternal muscles" id="ABBRID0EEVBG" xlink:type="simple">TSM</abbrev> 7 wide, short, fan-shaped, extending from lateral part of inner surface of sternite VII to small outgrowth on lateral margin of syntergosternite VII + VIII; right muscle <abbrev xmlns:xlink="http://www.w3.org/1999/xlink" xlink:title="tergosternal muscles" id="ABBRID0EIVBG" xlink:type="simple">TSM</abbrev> 7 fan-shaped, extending from right basal margin of sternite VII to small sclerite adjacent to syntergosternite VII + VIII.</p><p>Paired asymmetrical <tp:taxon-name><tp:taxon-name-part taxon-name-part-type="genus" reg="Tergosternal"/><tp:taxon-name-part taxon-name-part-type="species" reg="muscles">muscles</tp:taxon-name-part></tp:taxon-name> M 18: right muscle M 18 r wide and flat, extending from membrane covering genital cavity near syntergosternite VII + VIII to middle of basal margin of hypandrium (Figs <xref ref-type="fig" rid="F6">6A</xref>, <xref ref-type="fig" rid="F7">7A</xref>); left muscle M 18 l long, extending from lateromedian left part of syntergosternite VII + VIII to inner surface of left laterobasal part of hypandrium. Paired asymmetrical <tp:taxon-name><tp:taxon-name-part taxon-name-part-type="genus" reg="Tergosternal"/><tp:taxon-name-part taxon-name-part-type="species" reg="muscles">muscles</tp:taxon-name-part></tp:taxon-name> M 19<sup>1</sup> (Fig. <xref ref-type="fig" rid="F8">8</xref>): left muscle M 19<sup>1</sup> l powerful, extending from inner surface of left lateral part of syntergosternite VII + VIII (close to connection with sternite VII) to small area of left lateral margin of epandrium at connection with hypandrium; right muscle M 19<sup>1</sup> r weaker than M 19<sup>1</sup> l, extending from right part of syntergosternite VII + VIII to right lateral margin of epandrium at connection with hypandrium. Unpaired muscle M 19<sup>2</sup> powerful, fan-shaped, and oblique, extending from right lateral part of syntergosternite VII + VIII to slightly to right from middle of basal margin of epandrium.</p><p><bold><italic>Genital <tp:taxon-name><tp:taxon-name-part taxon-name-part-type="genus" reg="Tergosternal"/><tp:taxon-name-part taxon-name-part-type="species" reg="muscles">muscles</tp:taxon-name-part></tp:taxon-name></italic>.</bold><italic><tp:taxon-name><tp:taxon-name-part taxon-name-part-type="genus" reg="Tergosternal">Tergosternal</tp:taxon-name-part> <tp:taxon-name-part taxon-name-part-type="species" reg="muscles">muscles</tp:taxon-name-part></tp:taxon-name></italic> (Fig. <xref ref-type="fig" rid="F7">7A</xref>): M 5. Paired, symmetrical, powerful <tp:taxon-name><tp:taxon-name-part taxon-name-part-type="genus" reg="Tergosternal"/><tp:taxon-name-part taxon-name-part-type="species" reg="muscles">muscles</tp:taxon-name-part></tp:taxon-name> M 5 extend from lateral parts of basal margin of hypandrium to lateral parts of basal margin of epandrium.</p><p><italic>Muscles of hypandrial complex</italic> (Fig. <xref ref-type="fig" rid="F6">6</xref>): M 1, M 2<sup>1</sup>, M 2<sup>2</sup>, M 2<sup>3</sup>, M 23. Wide and powerful, paired, symmetrical <tp:taxon-name><tp:taxon-name-part taxon-name-part-type="genus" reg="Tergosternal"/><tp:taxon-name-part taxon-name-part-type="species" reg="muscles">muscles</tp:taxon-name-part></tp:taxon-name> M 1 extend from hypandrium, occupying considerable part of inner surface, to basal part of phallapodeme in front of pregonites. Paired symmetrical <tp:taxon-name><tp:taxon-name-part taxon-name-part-type="genus" reg="Tergosternal"/><tp:taxon-name-part taxon-name-part-type="species" reg="muscles">muscles</tp:taxon-name-part></tp:taxon-name> M 2<sup>1</sup> extend from base of hypandrial arms to laterodistal parts of phallapodeme, opposite hypandrium. Long paired symmetrical <tp:taxon-name><tp:taxon-name-part taxon-name-part-type="genus" reg="Tergosternal"/><tp:taxon-name-part taxon-name-part-type="species" reg="muscles">muscles</tp:taxon-name-part></tp:taxon-name> M 2<sup>2</sup> extend almost from entire basal part of pregonites to distal half of phallapodeme, opposite hypandrium. Symmetrical <tp:taxon-name><tp:taxon-name-part taxon-name-part-type="genus" reg="Tergosternal"/><tp:taxon-name-part taxon-name-part-type="species" reg="muscles">muscles</tp:taxon-name-part></tp:taxon-name> M 2<sup>3</sup> long and close to each other, extending from membranous basal margin of epiphallus to distal part of phallapodeme, opposite epandrium.</p><p>Constrictors of ejaculatory apodeme wide and powerful; <tp:taxon-name><tp:taxon-name-part taxon-name-part-type="genus" reg="Tergosternal"/><tp:taxon-name-part taxon-name-part-type="species" reg="muscles">muscles</tp:taxon-name-part></tp:taxon-name> M 23 surrounding ejaculatory apodeme and extending from rounded wide margin to tapered margin, contraction pumps seminal fluid into phallus.</p><p><italic>Muscles of epandrial complex</italic> (Figs <xref ref-type="fig" rid="F7">7</xref>, <xref ref-type="fig" rid="F8">8</xref>): M 3, M 4, M 7, M 24–M 26. Powerful paired symmetrical <tp:taxon-name><tp:taxon-name-part taxon-name-part-type="genus" reg="Tergosternal"/><tp:taxon-name-part taxon-name-part-type="species" reg="muscles">muscles</tp:taxon-name-part></tp:taxon-name> M 3 extend from inner surface of basal parts of epandrium to inner surface of subepandrial sclerite. Powerful paired symmetrical <tp:taxon-name><tp:taxon-name-part taxon-name-part-type="genus" reg="Tergosternal"/><tp:taxon-name-part taxon-name-part-type="species" reg="muscles">muscles</tp:taxon-name-part></tp:taxon-name> M 4 extend from lateral parts of inner surface of epandrium to inner surface of basal parts of surstyli. Paired symmetrical short and thin cercal <tp:taxon-name><tp:taxon-name-part taxon-name-part-type="genus" reg="Tergosternal"/><tp:taxon-name-part taxon-name-part-type="species" reg="muscles">muscles</tp:taxon-name-part></tp:taxon-name> M 7 extend from inner part of basal part of subepandrial sclerite to laterobasal parts of cerci. Broad powerful muscle M 24 passes inside cerci, connecting lateral parts of two halves of cerci. Broad paired <tp:taxon-name><tp:taxon-name-part taxon-name-part-type="genus" reg="Tergosternal"/><tp:taxon-name-part taxon-name-part-type="species" reg="muscles">muscles</tp:taxon-name-part></tp:taxon-name> M 25 extend from median parts of epandrium to integument of anus. Powerful, fan-shaped, paired symmetrical <tp:taxon-name><tp:taxon-name-part taxon-name-part-type="genus" reg="Tergosternal"/><tp:taxon-name-part taxon-name-part-type="species" reg="muscles">muscles</tp:taxon-name-part></tp:taxon-name> M 26 extend from distolateral parts of epandrium (more medially than M 4) to lateral cercal outgrowths.</p></tp:treatment-sec></tp:taxon-treatment>
